# Supplementary material for: Exploring the use of manual therapy in the management of traumatic brain injury: a scoping review
Source: Chiropr Man Therap. 2025 Oct 10;33:42. doi: 10.1186/s12998-025-00606-y (PMC12512715; doi:10.1186/s12998-025-00606-y)
Supplement: Supplementary file 2 — Supplementary Material 2 [file 12998_2025_606_MOESM2_ESM.odt]

Authors, year and country
Study design, sample size and patient
characteristic
TBI 
severity
and injury phase
TBI 
symptoms addressed
Profession, Setting, Number of sessions
Manual therapy intervention and
body area treated
Combined intervention
Comparator
Outcome measures used
Side effects measured and reported?
Angerami and Evans, 2023
USA

 To evaluate and discuss the effects of chiropractic intervention on a patient with post concussive symptoms following a sport induced concussion.

Case report,
N = 1,
20-year-old male,
athlete
Mild,

Subacute
Headache, nausea, dizziness, photophobia, vision difficulties, memory difficulties, concentration difficulties, sleeping difficulties and fatigue.
Chiro,
Private clinic,
9 sessions over 5 weeks
Thrust manipulation;

Cervical, thoracic, lumbar, pelvis
Self-management; neuromuscular electrical stimulation
NA
Visual Analogue Scale, Self-reported improvement
No
Bloink and Blum, 2021
USA

To evaluate and discuss the effects of chiropractic intervention on a patient with post concussive symptoms following a sport induced concussion.

Case Report,
N = 1,
21 years old female,
Adult non athlete
Mild,

Long term
Dizziness, mental confusion, nausea, headache, photophobia, and vision difficulties
Chiro,
Private clinic,
9 sessions 
Thrust manipulation, non-thrust manipulation;

Cervical, TMJ
Dental Care
NA
Self-reported improvement
No
Cade and Turnbull, 2024
New Zealand

To investigate whether a chiropractic intervention intended at reducing spinal proprioceptive dysregulation can alter some of the commonly reported defects in eye-tracking function and spatial awareness that occur following mild TBI 

RCT,
Chiro = 20 Control = 20,
Age: 18-35 years (Mean age: 25.8 ± 4.1 in the intervention group; 25.7 ± 4.7 in the control group),
Gender: Chiropractic group (15 females), Control group (13 females),
Mixed (adult non athletes and adult athletes)

Mild,

Long term
Headache, dizziness, nausea, phonophobia, sleeping difficulties, fatigue, irritable, depressed, frustrated, memory difficulties, concentration difficulties, vision difficulties, photophobia, restlessness
Chiro,
Educational institutions,
1 session
Thrust manipulation;

Cervical, thoracic, lumbar, pelvis
Standalone MT 
Sham MT to cervical, thoracic, lumbar and pelvis 
Computerized Eye Tracker Assessments (CEAs)
Yes, but none reported
Castillo et al., 2016
USA

To illustrate the potential role of osteopathic manipulative treatment in the recovery of prolonged post-concussive symptoms in an adolescent

Case Report,
N = 1,
16 years old, female,
Teenager non athlete

Mild,

Long Term
Headache, neck pain, vertigo, dizziness, concentration difficulties, low back pain.
Osteo,
Hospitals,
6 weekly sessions
Soft tissue, non-thrust manipulation, functional techniques, MET;

Cervical, lumbar, pelvis, head
Vestibular rehabilitation; self-management; general physical therapy
NA
Post concussion symptom scale (PCSS), Balanced Error Scoring System (BESS), Self-reported improvement
Yes, but none reported
Chappell et al., 2015
USA

To retrospectively examine the effectiveness of OMT at reducing concussive symptoms in athletes who were diagnosed with a concussion

Retrospective chart review,
N = 26,
mean age 19,56
gender male 64%, female 36%,
Mixed (adult athletes and teenager athletes)

Mild,

Acute and Subacute
Headache, dizziness, phonophobia, mental confusion, concentration difficulties, fatigue, irritable, depressed
Osteo,
Educational institutions,
1 session
Thrust manipulation, non-thrust manipulation, functional techniques, MET, soft tissue;

Not specified
Standalone MT
NA
SCAT2, Self-reported improvement
No


Chung, 2019
USA

To assess the effect of low- force upper cervical spine chiropractic techniques on post-concussive symptoms in a 16 and a 30-year-old female.

Case Report,
N = 2,
16-year-old female, 30-year-old female,
Mixed (teenager non athlete, adult non athlete)

Mild,

Long term
Headaches, dizziness, concentration difficulties, vertigo, neck pain, mental confusion.
Chiro,
Private clinic,
Patient 1 = 14 sessions with an adjustment on 6 of these.
Patient 2 = 17 sessions with adjustments on 10.
Thrust manipulation;

Cervical
Standalone MT
NA
Visual Analogue Scale
Yes, mild soreness reported by patient 1
Corten et al., 2020
South Africa

To describe the characteristics, course, and outcomes of children hospitalized with TBI, with a focus on physiotherapy's role in their care.

Retrospective folder review,
Median age: 5.37 years (IQR: 1.88–7.88 years).
Gender: 64.6% male,
Children,

Mild, Moderate and Severe, 

Subacute
Neurological deficit
Physio,
 Hospitals,
3 sessions (2.0 - 6.0)
Non thrust manipulation, neurodynamic, soft tissue;

Thoracic, not specified
speech therapy; occupational therapy; self-management; general physical therapy; functional exercises
NA
Adverse events
Yes, but none reported
Cramer et al., 2010
USA

To determine the safety and effect of pedal pump and thoracic pump techniques on ICP and CPP in patients with severe traumatic brain injuries​.

Experimental study,
Group 1 (ICP ≤ 20 mm Hg): 13 patients.
Group 2 (ICP > 20 mm Hg): 11 patients.
Total = 24,
Ages 18–69; 15 men, 9 women​.
Mean Age: 43.5 years
Male Percentage: 62.5%
Female Percentage: 37.5%
Mixed (adult non athletes and older adults)

Severe,

Unclear
Intracranial pressure, cerebral perfusion pressure
Osteo,
Hospitals,
Up to 3 sessions
Non thrust manipulation;

Thoracic, Lower extremity
Standalone MT
No comparator group
Intracranial pressure (ICP), Cerebral perfusion pressure (CPP), Adverse events
Yes, but none reported
Eifertet al., 2013
Germany

To describe and evaluate a program integrating neurorehabilitation into intensive care treatment for patients with severe traumatic brain injuries and disorders of consciousness. The authors used a case report to illustrate this program. 

Case Report,
N = 1,
18 year old male,
Adult non athlete
Severe,

Long term
Neurological deficit
Physio,
Hospitals
1-2hrs/day for 3 weeks
Non thrust manipulation;

Not specified
General physiotherapy; music therapy; occupational therapy; neuropsychology; pharmacology; nursing therapy
NA
Functional Independence Measure , Disability Rating Scale
Yes, but none reported (the authors present medical complication occurring during the treatment, however, there do not seem related to MT intervention)
Esterov, et al., 2021
USA

To evaluate the effectiveness and safety of OMT for headaches in patients with PCS.

RCT,
OMT = 10
Control = 10,
Age range: 18–71 years (mean age: 45 in treatment group, 42 in control group).
Gender: Treatment group – 7 females, 3 males; Control group – 6 females, 4 males.

Mean Age: 43.5 years
Gender Distribution:
Females: 65.0%, Males: 35.0%,
Mixed (adult non athletes and older adults)

Mild,

Long term
Headache
Osteo,
Specialist clinics,
1 session
MET, soft tissue, functional techniques;

Cervical, thoracic
General physiotherapy; occupational therapy; speech therapy; education; pharmacology
Conventional care for concussion management (general physical therapy, occupational therapy, speech therapy, education, pharmacology)

Visual Analogue Scale (headache), Head Impact Test (HIT-6), Adverse events
Yes, but none reported
Farrell et al., 2024
New Zealand

To evaluate the differential effects of upper and lower cervical spine mobilization on the stress response in individuals with PPCS

RCT,
Upper cervical mobilization: n=10.
Lower cervical mobilization: n=9
Males, aged 19–35 years (mean age: 23.60 for upper group, 25.56 for lower group).
Adult non athletes
Mild,

Long term
Neck pain, headache, dizziness, nausea, phonophobia, sleeping difficulties, fatigue, irritable, depressed, frustrated, memory difficulties, concentration difficulties, vision difficulties, photophobia, restlessness
Physio,
Educational institutions,
1 session
Thrust manipulation;

Cervical
Standalone MT
NA in Proof of Concept Trial. To control for potential contextual influences, each intervention was performed in the same room, between 1pm and 5pm. Temperature was accounted for, and no natural light was allowed to enter the room.
Salivary cortisol concentration (sCOR), Heart rate variability (HRV) using the rMSSD metric, RPQ
Yes, but none reported
Gergen, 2015
USA

To describe chiropractic and acupuncture care of a patient with acute mild traumatic brain injury (mTBI) symptoms.

Case Report,
N = 1,
31-year-old female,
Adult non athlete
Mild

Subacute
Neck pain, headache, nausea, dizziness, tinnitus, fatigue, mental confusion
Chiro,
Private clinic,
8 visits over 2.5 weeks
Thrust manipulation, soft tissue;

Cervical
Cryotherapy; acupuncture
NA
Numeric Pain Scale (Neck pain, Headache), Self-reported improvement, Return to play
No
Germann et al., 2020
Canada

To describe the efficacy of individualized, multi-modal treatment plans delivered by chiropractic sports specialists for managing acute, sub-acute, and chronic post-concussion symptoms (PCS).

Case series,
N = 3,
female 15 years old
female 14 years old
female 27 years old,
Mixed (teenager athletes, adult non athlete)

Mild,

Acute, Subacute and Long term
Neck pain, headache, dizziness, phonophobia, concentration difficulties, fatigue, mental confusion
Chiro,
Private clinic,
case 1: 16 sessions over 8 weeks,
case 2: 8 sessions over 5 weeks,
case 3: 4 sessions over 4 weeks
Soft tissue, thrust manipulation;

Cervical, thoracic
Education; neuromuscular electrical stimulation; acupuncture; vestibular rehabilitation
NA
Neck Disability Index, Post Concussion Symptom Scale (PCSS)
No
Grabowski et al., 2017
USA

To assess the implementation, safety, and feasibility of a multimodal physical therapy approach in PCS patients.

Retrospective cohort study,
N = 25,
Age: 12–20 years. mean age: 15
Gender: Mixed (11 male, 14 female),
Mixed (Teenager athletes and adult athletes)

Mild,

Subacute and Long term
Headache, concentration difficulties, memory difficulties, dizziness, phonophobia, photophobia, restlessness
Physio,
Hospitals,
Median number of sessions is 4 with a range from 2 to 16 sessions
Thrust manipulation, soft tissue, non-thrust manipulation;

Cervical, thoracic
General physiotherapy; vestibular rehabilitation; oculomotor rehabilitation; functional exercises
NA
Post Concussion Symptom Scale (PCSS), Balance Error Scoring System (BESS), Adverse events
Yes, but none reported
Guernsey et al., 2016
USA

To decribe the effect of osteopathic manipulative treatment on concussion symptoms and balance in a single patient.

Case Report,
N = 1,
27 years old, male,
Adult athlete
Mild,

Subacute
Dizziness, nausea, mental confusion, tinnitus, headache
Osteo,
Educational institutions,
1 session
Functional techniques, non-thrust manipulation, soft tissue;

Head, cervical, thoracic, lumbar, pelvis
Standalone MT
NA
Sensory Organization Test (SOT), Self-reported improvement
No
Hammerle et al., 2023
USA

To describe a biomechanical intervention targeting the upper cervical spine in alleviating symptoms of persistent post-traumatic headache and intermittent glossopharyngeal nerve irritation.

Case series,
N = 3,
48-year-old male
25-year-old female
45-year-old female
mean age = 39.33,
Mixed (2 militaries and 1 adult non athlete)

Mild,

Long term
Headache, dizziness, autonomic dysfunction, dysphagia, throat irritation, upper pharyngeal collapse, vision difficulties, eye dryness
Physio,
Hospitals,
Patient A: 26 sessions over 72 weeks
Patient B: 15 sessions over 36 weeks
Patient C: 13 sessions over 16 weeks
Non thrust manipulation, thrust manipulation;

Cervical, thoracic, pelvis
Education; self-management; functional exercises
NA
Numeric Pain Scale (Headache), Composite Autonomic Symptom Score-31 (COMPASS)
Yes, but none reported
Holbeck and Blum, 2021
USA

To examine the effectiveness of chiropractic sacro occipital and cranial techniques for managing post-concussion syndrome symptoms in a teenage athlete

Case Report,
N = 1,
14 years old female,
Teenager athlete
Mild,
Long term
Memory difficulties, vision difficulties, dizziness, nausea, fatigue, headache
Chiro,
Private clinic,
5 sessions
Functional techniques, thrust manipulation;
Head, cervical, pelvis
Standalone MT
NA
Self-reported improvement, Romberg test
No
Hunt et al., 2018
New Zealand

To describe the effects of a course of chiropractic treatment on a 13-year-old adolescent with mild TBI.

Case Report,
N = 1,
13-year-old male,
Teenager non athlete
Mild,

Subacute
Headache, concentration difficulty, neck pain, sensitivity to light and sound
Chiro,
Private clinic,
8 sessions over 5 weeks
Thrust manipulation;

Cervical, thoracic, pelvis
Standalone MT
NA
Visual Analogue Scale (headache, concentration), Self-reported improvement
No
Kennedy et al., 2017
New Zealand

To describe cervical spine findings and outcomes of physiotherapy treatment in patients with persistent post-concussion symptoms and outline clinical characteristics of cervicogenic symptoms.

Retrospective case series,
2 groups with (N=32) or without cervicogenic component (N=14),
Mean age: 26.5 years (Range: 12–62, SD: 12.0)
Male: 21 (46%),
Mixed (teenager non athletes, adult non athletes and adult athletes)

Mild,

Subacute and Long term
Headache, dizziness, neck pain
Physio,
Private clinic,
Mean: 5.2 sessions (Range: 2–12)
Not specified;

Cervical
Acupuncture; functional exercises
NA
Patient Specific Functional Scale (PSFS), Numeric Pain Scale, Active Range of Motion (Neck)
No
Kennedy et al., 2021
New Zealand

To describe the individual long-term outcomes of people with persistent symptoms following a concussion who received neck treatment within a multidisciplinary concussion service and to report how participants describe the outcomes of neck treatments.

Case series,
N = 11,
Mean age = 36 years (SD = 17); 64% female, 36% male,
Mixed (adult non athletes and 1 older adult)
Mild,

Subacute and Long term
Neck pain, headache, dizziness, nausea, phonophobia, sleeping difficulties, fatigue, irritable, depressed, frustrated, memory difficulties, concentration difficulties, vision difficulties, photophobia, restlessness
Physio,
Specialist clinics,
Median = 4.5 sessions (range: 1–9)
Not specified;

Cervical
Vestibular rehabilitation; self-management; occupational therapy; oculomotor rehabilitation; education; neuropsychology; functional exercises
NA
RPQ, Neck Disability Index, Dizziness Handicap Inventory (DHI), Self-reported improvement, Standardized Physical Examination
Yes, but none reported
Langevin et al., 2022
Canada

To determine if adding cervicovestibular rehabilitation to SLAE improves symptoms and clinical recovery in adults with mTBI compared to SLAE alone

RCT,
Experimental Group (cervicovestibular rehabilitation + SLAE) = 30
Control Group (SLAE alone) = 30
Number of Participants: 60
Age: Mean = 39 years (weighted average of both groups)
Gender: 68.3% women (41/60)
Mixed (Adult non athletes and adult athletes)
Mild,

Subacute and Long term
Headache, dizziness, neck pain, phonophobia, nausea, mental confusion, concentration difficulties, memory difficulties
Physio,
Private clinics; Educational institutions,
8 treatment sessions over 6 weeks and 5 evaluation sessions over 26 weeks
thrust manipulation, non-thrust manipulation, soft tissue;

Cervical
Education; neuropsychology; kinesiologist; general physiotherapy; functional exercises; vestibular rehabilitation; oculomotor rehabilitation
Symptom-limited aerobic exercise program which included neuropsychology, kinesiologist and education

Post Concussion Symptom Scale (PCSS), Neck Disability Index, Headache Disability Inventory (HDI), Dizziness Handicap Inventory (DHI), Numeric Pain Scale (Headache, Neck pain), Global Rating of Change (GRC), Active Range of Motion (e.g., Flexion-Rotation Test), 
Head Impulse Test (HIT) for vestibular and oculomotor impairments Standardised Physical Examination, Vestibular Ocular Motor Screening (VOMS
Yes, but none reported
Langevin et al., 2024
Canada

To compare the effects of a cervicovestibular telerehabilitation program (advice, education, no manual techniques) combined with sub-symptom threshold aerobic exercise (STAE) program to a similar in-clinic cervicovestibular telerehabilitation program (advice, education, home exercises, manual techniques) combined with a STAE program in adults with persisting PCS on the severity of symptoms and disability.

Experimental study,
Intervention (in-clinic) = 30
telerehabilitation = 11,
Mean Age: 38.6 years.
Gender: 68.5% female, 31.5% male,
Mixed (Adult athletes and adult non athletes)
Mild,

Subacute and Long term
Headache, dizziness, neck pain, phonophobia, nausea, mental confusion, concentration difficulties, memory difficulties
Physio,
Private clinics; Educational institutions,
8 sessions over 6 weeks for both groups
Non thrust manipulation, soft tissue;

Cervical
General physiotherapy; vestibular rehabilitation; oculomotor rehabilitation; functional exercises; self-management; education
Telerehabilitation including: cervicovestibular rehabilitation exercise, education, and sub-symptom threshold aerobic exercise  
Post concussion symptom scale (PCSS), Neck disability index, Headache Disability Inventory (HDI), Dizziness Handicap Inventory (DHI), Numeric Pain Scale (Headache, Neck pain)
No
Mancini et al., 2023
USA

To determine if osteopathic manipulative medicine is more effective than education to help patients with new onset impairment (NOI) of neurological functions identified by Immediate Post Concussion Assessment and Cognitive Testing (ImPACT)

RCT,
OMM = 11
Concussion education = 9,
mean age of 20 (±1.8) 
OMM group = 3 women (27.3%) 8 men (72.7%)
Concussion education group = 3 women (33.3%) 6 men (66.7%),
Adult athletes

Mild,

Subacute
Headache, memory difficulties, vision difficulties, nausea, dizziness, sleeping difficulties, photophobia, phonophobia, mental confusion, tinnitus
Osteo,
Educational institutions,
3 sessions
Functional techniques, MET, thrust manipulation;

Head, cervical, thoracic, lumbar, pelvis
Standalone MT
Education 
ImPACT score, King-Devick (KD) Test (visual spatial test cards)
Yes, but none reported
Marshall et al., 2015
Canada

To describe the role of cervical spine on post-concussion symptoms and highlight the role of cervical spine treatment through a short case series of 5 patients

Case Report,
N = 5
mean age: 34,6 (range 19-59), gender: male 80% (n=4), female 20% (n=1),
Mixed (adult non athletes and adult athletes)

Mild,

Long term
Headache, dizziness, phonophobia, anxiety, vision difficulties, fatigue, photophobia, mental confusion, concentration difficulties, irritable, memory difficulties, neck pain
Chiro,
Private clinic,
4 to 26 sessions
Soft tissue, non-thrust manipulation, thrust manipulation;

Cervical
General physiotherapy; vestibular rehabilitation; oculomotor rehabilitation; optometrist; localized vibration therapy
NA
Self-reported improvement (pain, function), post-concussion symptom scale (PCSS)
No
McArthur and Olson, 2019
USA

To demonstrate the role of chiropractic care, including spinal manipulation and rehabilitation, in concussion recovery and return-to-play processes

Case Report,
N = 1,
17-year-old, male,
Teenager athlete

Mild,

Subacute
Headache, nausea, dizziness, concentration difficulties, mental confusion
Chiro,
Private clinic,
6 sessions in total, but only first four sessions included manual therapy
Soft tissue, thrust manipulation;

Cervical, thoracic
Self-management; vestibular rehabilitation; oculomotor rehabilitation; education; neuromuscular electrical stimulation
NA
ImPACT score, SCAT 5, Self-reported improvement
No
McCallister et al., 2016

To explore the potential benefits and risks of osteopathic manipulative treatment (OMT) in managing somatic dysfunction associated with acute severe traumatic brain injury (TBI).

Case Report,
N = 2,
Case 1: 21-year-old male
Case 2: 54-year-old male,
Adult non athletes

Severe,

Subacute
Proptotic eye, headache, dizziness
Osteo,
Hospitals,
Case 1: 24 sessions over 42 days
Case 2: 5 sessions over 8 days
Functional techniques, soft tissue;

Head, cervical, thoracic
Standalone MT
NA
GCS, Somatic Dysfunction, Self-reported improvement
Yes, but none reported
Moore, 2019
Canada

To describe the chiropractic management of 6 consecutive patients with post-concussion syndrome and to discuss the importance of correcting and maintaining the alignment of the cranio-cervical junction in post-concussion syndrome 

Case series,
N = 6,
Mean Age: 55.83 years (ranging from 39 to 82)
Gender: 33.33% male, 66.67% female,
Mixed (Adult non athletes, adult athletes, older adults)

Mild,

Long term
Headache, photophobia, phonophobia, anxiety, nausea, tinnitus, mental confusion, fatigue, sleeping difficulties, dizziness, neck pain, shoulder pain, concentration difficulties, eye pain, dyspnoea, nausea, vision difficulties
Chiro,
Private clinic,
Mean Number of Sessions: 11.17 sessions over to 12 weeks
Thrust manipulation;

Cervical
Standalone MT
NA
RPQ, Neck Disability Index, Headache Disability Index, Dizziness Handicap Inventory, X-ray
No
Nguyen et al., 2023
Australia

This pilot study aimed to explore the feasibility and preliminary efficacy of an interdisciplinary intervention for PPCSs

Single case experimental design,
N = 15,
53% female - mean age 38.3 years,
Mixed population (adult athletes, older adults, adult non athletes)

Mild,

Long term
Headache, dizziness, nausea, phonophobia, sleeping difficulties, fatigue, irritable, depressed, frustrated, memory difficulties, concentration difficulties, vision difficulties, photophobia, restlessness
Physio,
Specialist Clinic,
Up to 8 sessions
Not specified;

Cervical
General physiotherapy; pharmacology; medical care; psychologist; vestibular rehabilitation; oculomotor rehabilitation
NA
RPQ, Active Range of Motion (flexion-rotation test), Goal Attainment Scaling, Torsion Test (SPNTT): To assess smooth pursuit eye movements and neck torsion
No
Null and Null, 2019
USA

To report on the outcomes of chiropractic care in managing post-traumatic epilepsy and related symptoms and review relevant literature

Case Report,
N = 1,
19 years old, male,
Adult non athlete
Mild,

Long term
Epileptic seizures, dizziness, headache, speech difficulties, mental confusion, neck pain
Chiro,
Private clinic,
133 sessions over 2 years
Thrust manipulation;

Cervical
Standalone MT
NA
Self-reported improvement
No
Olson et al., 2016
USA

To describe the chiropractic management of a student athlete with post-concussion syndrome 

Case Report,
N = 1,
14-year-old male,
Teenager athlete
Mild,

Subacute
Headache, nausea, vision difficulties, memory difficulties, dizziness, mental confusion, fatigue, irritable
Chiro,
Private clinic,
5 sessions over 20 days
Thrust manipulation, soft tissue;

Cervical, thoracic, lumbar
Functional exercises
NA
ImPACT score, Numeric Pain Scale (headache), Self-reported improvement, Romberg test
No
Olson et al., 2018
USA

To describe chiropractic management and return-to-play of 3 student (American) football players who had experienced concussion

Case Report,
N = 3,
Ages: 16, 15, and 11 years​ (mean age = 14)
Gender: Male,
Teenager athletes
Mild,

Acute and Subacute
Headache, phonophobia, vertigo, concentration difficulties, fatigue, neck pain, dizziness, mental confusion
Chiro,
Private clinic,
2 to 3 sessions over 12 to 14 days
Thrust manipulation, soft tissue;

Cervical, thoracic
Education
NA
SCAT 3, return to play, ImPACT score
No
Olson et al., 2020
USA

To describe the diagnosis and management of a previously unrecognized, sport-related concussion in young adolescent patients. 

Case Report,
N = 1,
10-year-old female,
Child
Mild,

Subacute
Neck pain, Headache, mid back and low back pain, dizziness, vision difficulties, concentration difficulties
Chiro,
Private clinic,
4 sessions over 8 weeks
Thrust manipulation, soft tissue;

Cervical, thoracic, lumbar
Education; functional exercises
NA
Child SCAT5, Numeric Pain Scale, ImPACT score
No
Patel and Sabini, 2018
USA

To determine the safety and potential symptom-relief benefits of OCMM in patients with post-concussion symptoms

Prospective observational pilot study,
N = 9,
Ages: 14–58 years (mean: 27.5 years).
Gender: 5 females (55.6%), 4 males (44.4%),
Mixed (adult non athletes, teenager athletes and adult athletes)

Mild,

Subacute
Headache, dizziness, nausea, phonophobia, sleeping difficulties, fatigue, irritable, depressed, frustrated, memory difficulties, concentration difficulties, vision difficulties, photophobia, restlessness
Osteo,
Private clinic, Specialist clinics,
1 session
Functional techniques;

Head
Standalone MT
NA
Adverse events, Post Concussion Symptom Scale (PCSS)
Yes, but none reported
Patel, 2020
New Zealand

To describe the recovery of post-concussion symptoms and whiplash following chiropractic intervention in a 15-year-old boy

Case Report,
N = 1,
15-year-old male,
Teenager athlete
Mild,

Subacute
Neck pain, headache, dizziness, concentration difficulties
Chiro,
Private clinic,
10 sessions over 8 weeks
Thrust manipulation, soft tissue, non-thrust manipulation;

Cervical, thoracic
Education; self-management; acupuncture
NA
SCAT 5
No
Remata and Blum, 2021
USA

To present a treatment model incorporating sacro-occipital treatment and cranial chiropractic care, along with neurotransmitter balance monitoring, for managing TBI symptoms.

Case Report,
N = 1,
33-year-old female,
Adult non athlete
Mild,

Long term
Headache
Chiro,
Private clinic,
1 weekly session for 3 years 
(156 sessions in total)
Functional techniques;

Head, pelvis
Nutritional supplement
NA
Self-reported improvement
No

Reneker et al., 2017
USA

To (a) assess the feasibility of recruitment/retention of participants, protocol/resource management, and participant safety, and (b) estimate the size of the effect between the experimental and control groups.

RCT,
physical therapy = 22
control (sham physical therapy) = 19,
Age 10–23, Mixed gender (63.6% male in the experimental group, 57.9% male in control). Mean age: 16.5 years (experimental group), 15.9 years (control group).
Mixed (adult athletes and teenager athletes)

Mild,

Subacute
Headache, vision difficulties, dizziness, phonophobia, photophobia, nausea, neurological deficit
Physio,
Educational institution,
Up to 8 sessions over 4 weeks
Soft tissue, non-thrust manipulation, thrust manipulation;

Not specified
General physiotherapy; vestibular rehabilitation; oculomotor rehabilitation; functional exercises
Standardised home exercise program of cervical isometric exercises, range of motion exercises, vestibulo-ocular reflex cancellation exercises

Return to Play, Post Concussion Symptom Scale (PCSS), Adverse events
Yes, but none reported
Schneider et al., 2014
Canada

To determine if a combination of vestibular rehabilitation and cervical spine physiotherapy reduces time to medical clearance for patients with prolonged post-concussion symptoms

RCT,
Cervico-vestibular intervention group = 15
Traditional physio control group = 16,
Treatment group: Median age = 15, 73.3% male (11/15), 26.7% female (4/15),
Control group: Median age = 15, 43.8% male (7/16), 56.3% female (9/16),
Mixed (teenager athletes and adult athletes)

Mild,

Subacute and Long term
Neck pain, dizziness, headache
Physio,
Educational institution,
8 sessions over 8 weeks (1 weekly session over 8 weeks) or until medical clearance
Non thrust manipulation;

cervical, thoracic
General physiotherapy; vestibular rehabilitation
Active range of motion exercises and postural education

Return to Play, Numeric Pain Scale, Activities-specific Balance Confidence Scale, Dizziness Handicap Index, SCAT 2, Head Impulse Test, Vestibular Ocular Motor Screening, Cervical Flexor Endurance, Cervical Joint Position Error Test
No
Tomar et al., 2019
India

The objective of this study was to observe and compare the effects of manual and mechanical airway clearance techniques on intracranial pressure (ICP) and hemodynamic in patients with severe TBI.

RCT,
N = 46 
cross over design so 23 participants alternating each technique,
manual CPT then mechanical CPT = mean age 36.4; 91.3% male (21/23) and 8.7% female (2/23)
mechanical CPT then manual CPT = mean age 35; 87.0% male (20/23) and 13.0% female (3/23),
Adult non athletes

Severe,

Acute
Not applicable
Physio,
Hospitals,
1 session of 10 minutes
Non thrust manipulation;

Thoracic
Standalone MT
Mechanical airway clearance using a chest wall vibrator with a frequency of 60 Hz, or 3600 cycles/min

Intracranial pressure (ICP), Cerebral perfusion pressure (CPP), Mean Arterial Pressure (MAP), Heartrate (HR), Arterial Blood Gas (ABG), GCS
Yes, but none reported
Wasylynko, 2017
Canada

To describe a case of chiropractic care of a patient with non-organic gait disorder that developed after mild head trauma

Case Report,
N = 1,
10-year-old boy,
Child
Mild,

Long term
Neurological deficit, neck pain, dizziness, vision difficulties
Chiro,
Private clinic,
4 times over a 1-week period
and follow-up examination at 3, 6, 1 years later
Thrust manipulation;

Thoracic, lumbar
General physiotherapy; occupational therapy; psychologist
NA
Self-reported improvement
No
Wong et al., 2021
USA

To describe the clinical and patient reported outcomes of people with post-concussion symptoms following a protocol sequenced to address cervical spine dysfunction and vertigo followed by integrated vision and vestibular therapy.

Retrospective longitudinal cohort study,
N = 38,
Age: 26.9 ± 19.7 years
Gender: 25 males, 13 females,
Mixed (adult non athletes and adult athletes)

Mild,

Subacute and Long term
Neck pain, vision difficulties, dizziness, headache
Physio,
Educational institutions; Specialist clinics,
10.4 +/- 4.8
Not specified;

Cervical
Vestibular rehabilitation; oculomotor rehabilitation; functional exercises
NA
Active Range of Motion, Brock string Test (visual function: measure convergence/divergence distance), Cover uncover test (visual function), Smooth pursuit and saccades, Vestibular measures (dix-hallpike, supine roll tests, vestibular ocular reflex, visual motion sensitivity and balanced Error Scoring System (BESS).), Patient reported outcomes: Post concussion symptom scale (PCSS), Dizziness Handicap inventory, Convergence insufficiency survey (CISS) +  Brain injury vision symptoms survey (BIVSS), Activities-specific Balance Confidence Scale.
No
Yao et al., 2020
USA

To evaluate the reduction in concussion symptom number and severity through OMM compared to concussion education

RCT,
Osteopathic Group = 16
Education = 15,
Age range: 18-27 years, mean age 19.9 years; Gender: 61.3% male, 38.7% female,
Adult Athletes

Mild,

Acute and Subacute
Headache, memory difficulties, vision difficulties, nausea, dizziness, sleeping difficulties, photophobia, phonophobia, mental confusion, fatigue, and tinnitus
Osteo,
Hospital,
1 session of 30 minutes
Non thrust manipulation, functional techniques;

Head, cervical, thoracic, lumbar
Standalone MT
Education
SCAT 5
No
Yen et al., 2024
Taiwan

To evaluate the effects of early progressive mobilization (EPM) compared to early progressive upright positioning (EPUP) on functional outcomes in ICU patients with moderate-to-severe TBI

RCT,
65 patients divided in 2 groups: EPM group: 33 or EPUP group: 32,
EPM group (Early Progressive Mobilization):
Mean age: 53.42 ± 20.52 years
Gender: 66.7% male, 33.3% female
EPUP group (Early Progressive Upright Positioning):
Mean age: 50.78 ± 20.21 years
Gender: 65% male, 35% female,
Mixed (Adult non athletes and older adults)

Moderate and Severe,

Subacute
Neurological deficit
Physio,
Hospitals,
Daily intervention 5 days a week; 15' to 30' based on tolerance
Non thrust manipulation;

Thoracic, Lower extremity
Pharmacology; medical care
Early progressive mobilisation protocol which consisted of initiating out of bed, task specific activities as soon as possible
Perme ICU Mobility Score (Assesses patient mobility in the ICU, including bed mobility, transfers, gait, and endurance, with higher scores indicating greater independence), Functional Independence Measure (Motor Domain (FIM-Motor) – Evaluates a patient's ability to perform motor tasks related to daily living, such as self-care, transfers, and locomotion), Phase Angle (PhA) from Bioelectrical Impedance Analysis – Measures cell membrane integrity and muscle health, where a higher phase angle indicates better cellular function and nutritional status, Skeletal Muscle Index (SMI) – Assesses muscle mass by calculating lean muscle mass relative to height, helping to evaluate muscle wasting and overall physical condition, ICU length of stay and ventilation duration
Yes, 
For both groups, serious adverse events, including falls, unplanned extubating, cardiac arrest, invasive tube dislodgement, or significant arrhythmias, prompted immediate cessation of the intervention. Furthermore, the intervention was temporarily suspended due to ventilator intolerance or intervention intolerance

Characteristics of included studies
Abbreviations used: 
TBI = Traumatic Brain Injury ; Chiro = Chiropractor; NA = Not Applicable; TMJ = Temporomandibular Joint; RCT = Randomised Controlled Trial; MT = Manual Therapy; Osteo = Osteopath; MET = Muscular Energy Techniques; OMT = Osteopathic Manipulative Treatment; SCAT = Sport Concussion Assessment Tool; Physio = Physiotherapist; ICP = Intracranial Pressure; CPP = Cerebral Perfusion Pressure; PCS = Post Concussion Syndrome; PPCS = Persistent Post Concussion Syndrome; rMSSD = root mean square of successive differences; SLAE = Symptom-Limited Aerobic Exercise; ImPACT = Immediate Post Concussion Assessment and Cognitive Testing; mTBI = mild Traumatic Brain Injury; GCS = Glasgow Coma Scale; RPQ = Rivermead Post Concussion Symptoms Questionnaire; OCMM = Osteopathic Cranial Manipulative Medicine; CPT = Chest Physical; EPM = Early Progressive Mobilization; EPUP =  Early Progressive Upright Positioning ; Therapy; ICU = Intensive Care Unit 
